# Supplementary material for: Emission Properties of Diblock Copolymers Composed of Poly(ethylene glycol) and Dense 1,2,3-Triazole Blocks
Source: Polymers (Basel). 2019 Jun 26;11(7):1086. doi: 10.3390/polym11071086 (PMC6681435; doi:10.3390/polym11071086)
Supplement: Supplementary file 1 [file polymers-11-01086-s001.zip]

Archive with 1 entries (1 files):
- polymers-531550-SI.pdf
